# Supplementary material for: Adherence and Persistence with GLP-1-Based Therapies: International Real-World Evidence and the Role of Nutritional and Lifestyle Support—A Narrative Review
Source: Nutrients. 2026 May 30;18(11):1761. doi: 10.3390/nu18111761 (PMC13259006; doi:10.3390/nu18111761)
Supplement: Supplementary file 1 [file nutrients-18-01761-s001.zip]

Archive with 1 entries (1 files):
- nutrients-4186202-supplementary.pdf
